# Supplementary material for: Oxidative Stress, Energy Metabolism Disorder, Mitochondrial Damage, and miR-144 Participated in Molecular Mechanisms of 4-Octylphenol-Caused Cardiac Autophagic Damage in Common Carps (Cyprinus carpio L.)
Source: Metabolites. 2025 Jun 11;15(6):391. doi: 10.3390/metabo15060391 (PMC12195614; doi:10.3390/metabo15060391)
Supplement: Supplementary file 1 [file metabolites-15-00391-s001.zip]

Archive with 2 entries (2 files):
- Table S1.docx
- Figure S1.pdf
